# Supplementary material for: p32-Dependent p38 MAPK Activation by Arginase II Downregulation Contributes to Endothelial Nitric Oxide Synthase Activation in HUVECs
Source: Cells. 2020 Feb 8;9(2):392. doi: 10.3390/cells9020392 (PMC7072651; doi:10.3390/cells9020392)
Supplement: Supplementary file 1 [file cells-09-00392-s001.zip]

Archive with 1 entries (1 files):
- cells-682922-supplementary.pptx
